# Supplementary material for: Effects of Vitamin E and Coenzyme Q10 Supplementation on Oxidative Stress Parameters in Untrained Leisure Horses Subjected to Acute Moderate Exercise
Source: Antioxidants (Basel). 2021 Jun 3;10(6):908. doi: 10.3390/antiox10060908 (PMC8227526; doi:10.3390/antiox10060908)
Supplement: Supplementary file 1 [file antioxidants-10-00908-s001.zip]

Archive with 1 entries (1 files):
- antioxidants-1222759-supplementary.xlsx
