# Supplementary material for: Effects of Vitamin E and Coenzyme Q10 Supplementation on Oxidative Stress Parameters in Untrained Leisure Horses Subjected to Acute Moderate Exercise
Source: Antioxidants (Basel). 2021 Jun 3;10(6):908. doi: 10.3390/antiox10060908 (PMC8227526; doi:10.3390/antiox10060908)
Supplement: Supplementary file 1 [file antioxidants-10-00908-s001.zip › antioxidants-1222759-supplementary.xlsx]

## Sheet: Vit.E
Vitamin E concentration (µmol/L)
0, before adding antioxidant supplements; 1, before acute moderate exercise; 2, immediately after acute moderate exercise; 3, 24 hours after acute moderate exercise;
Placebo group						CoQ10 group						Vit. E group						CoQ10+Vit. E group
Horse	0	1	2	3		Horse	0	1	2	3		Horse	0	1	2	3		Horse	0	1	2	3
1	7.66	7.37	8.03	7.66		1	5.96	6.17	6.51	5.95		1	2.83	3.22	2.82	2.96		1	7.2	8.85	8.7	7.94
2	3.17	3.36	2.89	3.15		2	8.48	9.2	8.32	8.8		2	4.59	5.14	4.92	4.72		2	2.67	3.46	3.23	3.2
3	3.97	4.23	3.46	3.83		3	4.82	4.59	5.29	4.97		3	4.54	4.7	4.63	4.43		3	10.9	14.4	14.8	14.1
4	6.11	5.52	5.77	5.58		4	2.76	2.96	2.68	2.74		4	3.93	3.9	3.85	3.66		4	9.12	10.6	10.6	10.3
5	3.61	4.07	3.85	3.21		5	3.61	3.72	3.61	3.56		5	2.69	2.17	1.84	1.71		5	7.54	7.35	7.7	7.82
6	4.8	4.49	4.59	4.34		6	6.78	7.13	7.44	7.11		6	3.93	4.81	4.4	4.49		6	6.41	5.29	5.02	5.57
7	4.02	4.21	4.65	4.04		7	3.22	3.85	3.9	3.58		7	2.42	2.49	2.5	2.44		7	8.32	7.24	6.45	6.78
8	4.23	4.05	3.5	3.89		8	3.71	3.46	3.56	4.45		8	4.08	4.18	4.11	4.05		8	7.27	6.22	6.18	5.99
9	6.56	6.64	7.83	7.84		9	4.19	4.03	3.61	3.19		9	3.13	4.23	3.83	3.64		9	5.02	7.82	7.74	6.77
10	3.33	3.04	2.58	2.84		10	4.16	4.03	4.19	3.87		10	4.15	3.86	3.68	3.79		10	12.9	13.1	11.5	13.3

## Sheet: CoQ10
Coenzyme Q10 (CoQ10) concentration (mg/L)
0, before adding antioxidant supplements; 1, before acute moderate exercise; 2, immediately after acute moderate exercise; 3, 24 hours after acute moderate exercise;
Placebo group						CoQ10 group						Vit. E group						CoQ10+Vit. E group
Horse	0	1	2	3		Horse	0	1	2	3		Horse	0	1	2	3		Horse	0	1	2	3
1	2.79	3.24	3.15	2.85		1	2.25	3.1	3.23	3.14		1	2.01	2.6	2.01	3.03		1	4.08	4.56	1.51	4.08
2	1.99	1.95	2.1	2.14		2	2.38	5.45	5.46	3.56		2	1.68	2.39	2.18	2.26		2	2.43	2.78	0.97	4.58
3	3.25	2.03	2.58	2.38		3	3.14	4.36	4.33	2.93		3	2.26	2.32	2.14	2.39		3	2.79	6.9	2.34	4
4	3.35	2.19	2.21	1.82		4	2.75	2.1	2.82	2.34		4	2.67	2.31	2.75	2.11		4	2.99	7.83	6.26	5.7
5	2.02	3.06	2.71	2.47		5	3.38	2.75	3.55	2.19		5	2.34	1.72	2.12	2.09		5	4.66	4.93	4.36	4.91
6	2.93	2.4	2.25	2.32		6	2.46	1.69	2.06	1.62		6	1.77	2	1.81	1.95		6	2.41	2.71	3.95	4.44
7	2.36	2.32	2.01	2.12		7	2.58	2.75	2.84	2.91		7	1.96	1.53	1.36	1.57		7	2.65	3.36	3.75	3.19
8	2.4	1.91	1.86	1.36		8	2.65	1.87	1.71	1.92		8	2.67	1.35	2.17	1.14		8	2.12	3.64	2.55	4.64
9	3.83	3.42	2.62	2.4		9	2.51	2.27	2.37	2.57		9	1.69	2.96	2.91	3.13		9	3.25	7.13	7.61	5.21
10	4.57	2.25	1.66	1.74		10	2.94	2.45	2.66	1.91		10	5.72	1.83	2.14	2.42		10	4.28	6.54	7.4	4.18

## Sheet: MDA
Malondialdehyde (MDA) concentration (µmol/L)
0, before adding antioxidant supplements; 1, before acute moderate exercise; 2, immediately after acute moderate exercise; 3, 24 hours after acute moderate exercise;
Placebo group						CoQ10 group						Vit. E group						CoQ10+Vit. E group
Horse	0	1	2	3		Horse	0	1	2	3		Horse	0	1	2	3		Horse	0	1	2	3
1	5.79	4.79	5.95	5.32		1	4.04	4.57	8.96	4.11		1	6.71	7.02	6.65	7.31		1	4.55	6.69	5.14	5.72
2	3.95	2.94	5.06	4.53		2	4.52	4.15	9.35	4.6		2	5.15	7.59	8.18	8.1		2	5.58	8.11	6.16	5.96
3	2.96	3.34	3.91	10.62		3	5.56	6.78	4.79	5.72		3	5.12	7.86	8.22	5.13		3	5.59	9.66	5.14	4.55
4	5.32	5.04	5.18	4.94		4	5.77	5.97	6.07	4.88		4	5.13	4.45	4.4	3.94		4	5.09	4.98	5.37	4.46
5	4.98	3	5.11	5.19		5	5.09	6.66	5.35	8.82		5	5	5	6.19	5.73		5	6.1	5.24	5.16	5.38
6	5.27	4.55	8.42	6.09		6	5.72	5.66	5.38	6.04		6	5.19	5.61	5.13	4.21		6	2.8	2.57	3.64	3.85
7	5.38	3.52	5.44	9.58		7	6.83	5.49	7.79	7.37		7	5.18	5.84	4.38	4.65		7	2.93	4.12	3.94	2.76
8	5.73	5.28	5.07	5.3		8	6.58	5.95	6.21	5.78		8	4.36	5.14	3.73	4.15		8	5.82	5.92	5.41	8.97
9	5.19	4.82	6.77	5.6		9	6.12	8.21	10.57	6.26		9	4.83	4.79	3.92	4.97		9	5.34	7.21	4.81	4.4
10	5.38	5.34	11.95	6.26		10	6.4	6.36	11.09	9.69		10	4.98	3.77	4.5	5.17		10	5.66	7.19	6.53	6.03

## Sheet: TAC
TAC - TOTAL ANTIOXIDANT CAPACITY (mmol/L)
0, before adding antioxidant supplements; 1, before acute moderate exercise; 2, immediately after acute moderate exercise; 3, 24 hours after acute moderate exercise;
Placebo group						CoQ10 group						Vit. E group						CoQ10+Vit. E group
Horse	0	1	2	3		Horse	0	1	2	3		Horse	0	1	2	3		Horse	0	1	2	3
1	1.12	1.15	1.29	1.17		1	1.17	1.11	1.32	1.12		1	1.06	1.17	1.13	1.11		1	1.07	1.27	1.32	1.12
2	1.22	1.25	1.18	1.16		2	1.2	1.21	1.2	1.12		2	1.13	1.05	1.13	1.09		2	1.14	1.22	1.17	1.3
3	1.02	1.19	1.22	1.24		3	1.11	1.11	1.13	1.12		3	1.11	1.1	1.07	1.08		3	0.98	1.12	1.21	1.08
4	1.19	1.31	1.13	1.26		4	1.27	1.31	1.31	1.25		4	1.09	1.16	1.24	1.11		4	1.11	1.21	1.25	1.25
5	1.32	1.25	1.3	1.17		5	1.29	1.28	1.15	1.18		5	1.23	1.24	1.21	1.16		5	1.26	1.21	1.25	1.2
6	1.27	1.21	1.3	1.13		6	1.35	1.38	1.33	1.33		6	1.06	1.13	1.03	0.98		6	1.21	1.17	1.19	1.15
7	1.24	1.1	1.28	1.24		7	1.2	1.22	1.29	1.17		7	1.16	1.2	1.16	1.14		7	1.3	1.27	1.22	1.32
8	1.35	1.31	1.34	1.3		8	1.24	1.22	1.26	1.29		8	1.15	1.21	1.2	1.15		8	1.16	1.11	1.19	1.1
9	1.25	1.23	1.36	1.2		9	1.12	1.39	1.39	1.33		9	1.09	1.13	1.23	1.02		9	1.15	1.22	1.3	1.19
10	1.18	1.17	1.17	1.2		10	1.3	1.44	1.41	1.31		10	1.31	1.32	1.45	1.28		10	1.23	1.31	1.23	1.21

## Sheet: GPX
Glutathione peroxidase activity in whole blood (GPX) (U/g Hb)
Hb=haemoglobin concentration (g/L)
0, before adding antioxidant supplements; 1, before acute moderate exercise; 2, immediately after acute moderate exercise; 3, 24 hours after acute moderate exercise;
Placebo group						CoQ10 group						Vit. E group						CoQ10+Vit. E group
Horse	0	1	2	3		Horse	0	1	2	3		Horse	0	1	2	3		Horse	0	1	2	3
1	70.821	95.6626	90.9422	91.8085		1	41.7312	41.9318	45.6279	44.4782		1	201.128	211.823	214.47	215.781		1	94.4426	81.68	87.1148	189.517
2	124.365	128.658	132.15	135.407		2	29.0609	29.5484	29.1187	31.0584		2	216.642	218.857	192.904	228.756		2	110.597	115.142	113.218	161.315
3	41.6897	38.3044	37.1466	41.0922		3	43.0595	42.4681	44.9427	42.484		3	196.999	199.272	209.16	210.488		3	197.185	192.706	187.231	213.394
4	47.683	47.5439	49.96	47.9781		4	62.9255	65.2402	66.4119	69.8872		4	167.947	169.459	170.528	181.559		4	161.001	160.092	167.189	197.818
5	35.7911	41.1215	42.1226	40.4157		5	57.5978	64.7942	70.1573	66.2045		5	228.203	190.164	230.312	233.988		5	81.6141	81.4934	81.3543	197.818
6	81.0687	77.7942	85.6793	82.6706		6						6	199.777	215.137	207.897	205.19		6	81.6267	87.743	85.28	200.748
7	81.3111	105.753	102.405	99.9614		7	40.9744	39.8964	38.7732	39.2162		7	212.221	196.584	225.165	219.61		7	183.158	181.935	175.008	206.878
8	56.9691	61.1409	57.3429	63.5617		8	63.6856	93.183	94.7422	90.1241		8	236.413	247.118	261.087	250.705		8	86.7632	92.2892	91.3808	188.201
9	104.126	85.7222	109.802	109.37		9	111.041	99.4625	109.027	107.062		9	190.453	228.196	199.392	199.551		9	110.37	117.356	115.567	227.739
10	107.976	74.1856	110.19	124.559		10	53.8555	69.9864	69.3641	69.6285		10	195.977	199.871	210.786	196.51		10	156.923	157.914	159.266	199.272
Placebo group			0		Placebo group			1		Placebo group			2		Placebo group			3
Horse	Hb (g/L)	GPX (U/L)	GPX (U/g Hb)		Horse	Hb (g/L)	GPX (U/L)	GPX (U/g Hb)		Horse	Hb (g/L)	GPX (U/L)	GPX (U/g Hb)		Horse	Hb (g/L)	GPX (U/L)	GPX (U/g Hb)
1	143	247.01	70.821		1	136	317.32	95.6626		1	174	385.95	90.9422		1	143	320.21	91.8085
2	143	433.76	124.365		2	155	486.39	128.658		2	170	547.94	132.15		2	150	495.39	135.407
3	107	108.8	41.6897		3	134	125.19	38.3044		3	138	125.03	37.1466		3	129	129.29	41.0922
4	150	174.45	47.683		4	153	177.42	47.5439		4	164	199.84	49.96		4	151	176.7	47.9781
5	132	115.23	35.7911		5	135	135.4	41.1215		5	168	172.6	42.1226		5	127	125.19	40.4157
6	140	276.82	81.0687		6	124	235.28	77.7942		6	153	319.73	85.6793		6	140	282.29	82.6706
7	122	241.95	81.3111		7	121	312.1	105.753		7	156	389.64	102.405		7	120	292.57	99.9614
8	137	190.36	56.9691		8	129	192.37	61.1409		8	158	220.98	57.3429		8	140	217.04	63.5617
9	119	302.22	104.126		9	153	319.89	85.7222		9	137	366.9	109.802		9	147	392.13	109.37
10	168	442.44	107.976		10	168	303.98	74.1856		10	168	451.51	110.19		10	156	473.93	124.559
CoQ10 group			0		CoQ10 group			1		CoQ10 group			2		CoQ10 group			3
Horse	Hb (g/L)	GPX (U/L)	GPX (U/g Hb)		Horse	Hb (g/L)	GPX (U/L)	GPX (U/g Hb)		Horse	Hb (g/L)	GPX (U/L)	GPX (U/g Hb)		Horse	Hb (g/L)	GPX (U/L)	GPX (U/g Hb)
1	120	122.14	41.7312		1	121	123.75	41.9318		1	146	162.48	45.6279		1	120	130.18	44.4782
2	117	82.93	29.0609		2	130	93.69	29.5484		2	142	100.85	29.1187		2	117	88.63	31.0584
3	129	135.48	43.0595		3	155	160.55	42.4681		3	159	174.29	44.9427		3	134	138.85	42.484
4	130	199.52	62.9255		4	147	233.91	65.2402		4	152	246.21	66.4119		4	127	216.48	69.8872
5	143	200.89	57.5978		5	144	227.57	64.7942		5	156	266.94	70.1573		5	137	221.22	66.2045
6	153				6	154				6	185				6	156
7	128	127.92	40.9744		7	146	142.07	39.8964		7	160	151.31	38.7732		7	134	128.17	39.2162
8	130	201.93	63.6856		8	127	288.64	93.183		8	140	323.51	94.7422		8	135	296.75	90.1241
9	125	338.54	111.041		9	142	344.48	99.4625		9	161	428.13	109.027		9	143	373.41	107.062
10	124	162.88	53.8555		10	136	232.15	69.9864		10	166	280.84	69.3641		10	149	253.04	69.6285
Vit. E group			0		Vit. E group			1		Vit. E group			2		Vit. E group			3
Horse	Hb (g/L)	GPX (U/L)	GPX (U/g Hb)		Horse	Hb (g/L)	GPX (U/L)	GPX (U/g Hb)		Horse	Hb (g/L)	GPX (U/L)	GPX (U/g Hb)		Horse	Hb (g/L)	GPX (U/L)	GPX (U/g Hb)
1	124	608.29	201.128		1	139	718.13	211.823		1	142	742.8	214.47		1	135	710.5	215.781
2	132	697.48	216.642		2	128	683.26	218.857		2	145	682.22	192.904		2	122	680.69	228.756
3	142	682.29	196.999		3	136	661	199.272		3	144	734.61	209.16		3	127	652	210.488
4	131	536.61	167.947		4	140	578.64	169.459		4	167	694.59	170.528		4	138	611.1	181.559
5	135	751.4	228.203		5	129	598.32	190.164		5	140	786.43	230.312		5	131	747.62	233.988
6	119	579.84	199.777		6	123	645.41	215.137		6	135	684.54	207.897		6	121	605.56	205.19
7	137	709.13	212.221		7	133	637.7	196.584		7	154	845.74	225.165		7	126	674.9	219.61
8	120	691.94	236.413		8	124	747.38	247.118		8	133	846.94	261.087		8	124	758.23	250.705
9	125	580.65	190.453		9	125	695.72	228.196		9	140	680.85	199.392		9	114	554.85	199.551
10	130	621.39	195.977		10	141	687.36	199.871		10	151	776.31	210.786		10	116	555.98	196.51
CoQ10+Vit. E group			0		CoQ10+Vit. E group			1		CoQ10+Vit. E group			2		CoQ10+Vit. E group			3
Horse	Hb (g/L)	GPX (U/L)	GPX (U/g Hb)		Horse	Hb (g/L)	GPX (U/L)	GPX (U/g Hb)		Horse	Hb (g/L)	GPX (U/L)	GPX (U/g Hb)		Horse	Hb (g/L)	GPX (U/L)	GPX (U/g Hb)
1	138	317.88	94.4426		1	164	326.72	81.68		1	181	384.58	87.1148		1	143	300.85	189.517
2	151	407.32	110.597		2	157	440.91	115.142		2	156	430.78	113.218		2	168	451.03	161.315
3	115	553.08	197.185		3	134	629.82	192.706		3	159	726.09	187.231		3	127	567	213.394
4	137	537.98	161.001		4	145	566.18	160.092		4	154	627.98	167.189		4	137	527.77	197.818
5	136	270.72	81.6141		5	140	278.27	81.4934		5	160	317.48	81.3543		5	137	244.76	197.818
6	134	266.78	81.6267		6	136	291.05	87.743		6	148	307.84	85.28		6	135	257.7	200.748
7	143	638.82	183.158		7	121	536.93	181.935		7	158	674.42	175.008		7	131	548.26	206.878
8	149	315.31	86.7632		8	157	353.4	92.2892		8	175	390.04	91.3808		8	144	317.24	188.201
9	108	290.73	110.37		9	124	354.93	117.356		9	140	394.62	115.567		9	119	352.6	227.739
10	130	497.56	156.923		10	147	566.18	157.914		10	152	590.45	159.266		10	136	505.35	199.272

## Sheet: SOD
Superoxide dismutase activity in hemolysate (SOD) (U/g Hb)
0, before adding antioxidant supplements; 1, before acute moderate exercise; 2, immediately after acute moderate exercise; 3, 24 hours after acute moderate exercise;
Placebo group						CoQ10 group						Vit. E group						CoQ10+Vit. E group
Horse	0	1	2	3		Horse	0	1	2	3		Horse	0	1	2	3		Horse	0	1	2	3
1	1315.62	1950.14	1401	1325.16		1	1714.93	1931.78	1907.91	2088.68		1	2038.31	1936.14	1936.86	1869.04		1	1672.62	1478.09	1461.32	1422.06
2	1832.72	1738.5	1625.71	1628.25		2	1431.5	1747.01	1814.58	1798.85		2	1832.15	1972.1	1904.93	1825.51		2	1614.53	1756.25	1754.43	1599.09
3	1942.96	2037.07	1981.73	1935.8		3	1951.83	1898.39	1819.85	1771.04		3	1507.85	1492.14	1509.88	1542.17		3	2440.27	2361.68	2437.08	2245.74
4	1662.47	1793.91	1757.25	1598.83		4	2137.97	2053.03	1953.48	2039.61		4	2255	2015.28	2148.55	2098.36		4		2275.11	2244.45	2456.88
5	2674.19	2258.82	2382.79	2572.15		5	1733.81	1814.4	1840.46	1639.96		5	1735.34	1860.18	1672.31	1816.84		5	1866.54	1634.86	2583.37	1597.93
6	1711.95	1651.62	1548.44	1600.72		6	2254.9	2073.71	1954.98	2633.63		6	2053.53	2157.91	2014.04	2028.66		6	2211.93	2225.47	2201.53	2294.79
7	1436.83	1409.58	1360.51	1383.88		7	2411.53	2422.71	2635.38	2332.17		7	1813.78	1888.63	1872.45	1933.47		7	1629.24	1751.43	1714.02	1789.15
8	2316.87	2083.78	2060.04	2086.25		8	1718.66	1638.55	1583.2	1622.03		8	1872.5	1868.16	1830.83	1882.18		8	2063.29	1835.01	1892.97	2003.18
9	1480.11	1546.33	1417.39	1423.27		9	1275.82	1347.98	1345.57	1317.53		9	1938.93	1906.7	1698.52	1839		9	1664.45	1828.14	1675.75	1895.18
10	1724	1675.56	1536.49	1551.46		10	2073.08	2017.6	1967.81	1913.7		10	2278.78	2059.29	2108.35	2134.4		10	1919.47	1921.09	2032.73	2019.51
Placebo group			0		Placebo group			1		Placebo group			2		Placebo group			3
Horse	Hb hemolysate (g/L)	SOD (U/L)	SOD (U/g Hb)		Horse	Hb hemolysate (g/L)	SOD (U/L)	SOD (U/g Hb)		Horse	Hb hemolysate (g/L)	SOD (U/L)	SOD (U/g Hb)		Horse	Hb hemolysate (g/L)	SOD (U/L)	SOD (U/g Hb)
1	39.335	2.07	1315.62		1	33.972	2.65	1950.14		1	44.968	2.52	1401		1	44.523	2.36	1325.16
2	33.966	2.49	1832.72		2	45.873	3.19	1738.5		2	51.516	3.35	1625.71		2	45.294	2.95	1628.25
3	38.987	3.03	1942.96		3	42.463	3.46	2037.07		3	38.981	3.09	1981.73		3	47.913	3.71	1935.8
4	39.7	2.64	1662.47		4	42.505	3.05	1793.91		4	40.404	2.84	1757.25		4	54.102	3.46	1598.83
5	33.842	3.62	2674.19		5	45.931	4.15	2258.82		5	50.487	4.01	2382.79		5	33.435	3.44	2572.15
6	36.07	2.47	1711.95		6	40.869	2.7	1651.62		6	51.019	3.16	1548.44		6	42.481	2.72	1600.72
7	30.797	1.77	1436.83		7	42.566	2.4	1409.58		7	51.635	2.81	1360.51		7	38.84	2.15	1383.88
8	32.587	3.02	2316.87		8	42.351	3.53	2083.78		8	51.334	4.23	2060.04		8	43.619	3.64	2086.25
9	48.814	2.89	1480.11		9	42.52	2.63	1546.33		9	54.678	3.1	1417.39		9	63.059	3.59	1423.27
10	50.174	3.46	1724		10	41.777	2.8	1675.56		10	56.948	3.5	1536.49		10	66.067	4.1	1551.46
CoQ10 group			0		CoQ10 group			1		CoQ10 group			2		CoQ10 group			3
Horse	Hb hemolysate (g/L)	SOD (U/L)	SOD (U/g Hb)		Horse	Hb hemolysate (g/L)	SOD (U/L)	SOD (U/g Hb)		Horse	Hb hemolysate (g/L)	SOD (U/L)	SOD (U/g Hb)		Horse	Hb hemolysate (g/L)	SOD (U/L)	SOD (U/g Hb)
1	36.153	2.48	1714.93		1	42.448	3.28	1931.78		1	47.303	3.61	1907.91		1	31.958	2.67	2088.68
2	35.627	2.04	1431.5		2	33.915	2.37	1747.01		2	36.372	2.64	1814.58		2	37.107	2.67	1798.85
3	36.12	2.82	1951.83		3	40.824	3.1	1898.39		3	34.893	2.54	1819.85		3	45.877	3.25	1771.04
4	40.342	3.45	2137.97		4	41.037	3.37	2053.03		4	49.015	3.83	1953.48		4	41.307	3.37	2039.61
5	45.997	3.19	1733.81		5	45.194	3.28	1814.4		5	44.69	3.29	1840.46		5	42.684	2.8	1639.96
6	43.35	3.91	2254.9		6	44.606	3.7	2073.71		6	54.732	4.28	1954.98		6	34.648	3.65	2633.63
7	38.461	3.71	2411.53		7	48.293	3.9	2422.71		7	46.445	4.08	2635.38		7	43.736	4.08	2332.17
8	34.62	2.38	1718.66		8	41.195	2.7	1638.55		8	49.899	3.16	1583.2		8	38.532	2.5	1622.03
9	36.839	1.88	1275.82		9	47.293	2.55	1347.98		9	50.722	2.73	1345.57		9	48.386	2.55	1317.53
10	33.525	2.78	2073.08		10	45.351	3.66	2017.6		10	54.121	4.26	1967.81		10	58.264	4.46	1913.7
Vit. E group			0		Vit. E group			1		Vit. E group			2		Vit. E group			3
Horse	Hb hemolysate (g/L)	SOD (U/L)	SOD (U/g Hb)		Horse	Hb hemolysate (g/L)	SOD (U/L)	SOD (U/g Hb)		Horse	Hb hemolysate (g/L)	SOD (U/L)	SOD (U/g Hb)		Horse	Hb hemolysate (g/L)	SOD (U/L)	SOD (U/g Hb)
1	33.729	2.75	2038.31		1	32.539	2.52	1936.14		1	46.725	3.62	1936.86		1	38.255	2.86	1869.04
2	38.343	2.81	1832.15		2	34.481	2.72	1972.1		2	44.621	3.4	1904.93		2	44.919	3.28	1825.51
3	51.895	3.13	1507.85		3	43.394	2.59	1492.14		3	19.538	1.18	1509.88		3	47.66	2.94	1542.17
4	38.581	3.48	2255		4	47.388	3.82	2015.28		4	45.263	3.89	2148.55		4	50.039	4.2	2098.36
5	38.033	2.64	1735.34		5	41.797	3.11	1860.18		5	45.745	3.06	1672.31		5	43.482	3.16	1816.84
6	36.279	2.98	2053.53		6	37.768	3.26	2157.91		6	41.459	3.34	2014.04		6	43.132	3.5	2028.66
7	37.215	2.7	1813.78		7	50.698	3.83	1888.63		7	44.594	3.34	1872.45		7	47.195	3.65	1933.47
8	35.781	2.68	1872.5		8	46.436	3.47	1868.16		8	50.387	3.69	1830.83		8	43.168	3.25	1882.18
9	30.816	2.39	1938.93		9	43.793	3.34	1906.7		9	46.364	3.15	1698.52		9	43.502	3.2	1839
10	36.423	3.32	2278.78		10	47.832	3.94	2059.29		10	51.462	4.34	2108.35		10	38.184	3.26	2134.4
CoQ10+Vit. E group			0		CoQ10+Vit. E group			1		CoQ10+Vit. E group			2		CoQ10+Vit. E group			3
Horse	Hb hemolysate (g/L)	SOD (U/L)	SOD (U/g Hb)		Horse	Hb hemolysate (g/L)	SOD (U/L)	SOD (U/g Hb)		Horse	Hb hemolysate (g/L)	SOD (U/L)	SOD (U/g Hb)		Horse	Hb hemolysate (g/L)	SOD (U/L)	SOD (U/g Hb)
1	41.402	2.77	1672.62		1	43.13	2.55	1478.09		1	46.191	2.7	1461.32		1	41.665	2.37	1422.06
2	51.408	3.32	1614.53		2	43.274	3.04	1756.25		2	39.614	2.78	1754.43		2	60.034	3.84	1599.09
3	37.291	3.64	2440.27		3	34.721	3.28	2361.68		3	37.545	3.66	2437.08		3	44.974	4.04	2245.74
4	54.121				4	48.569	4.42	2275.11		4	41.547	3.73	2244.45		4	35.309	3.47	2456.88
5	40.851	3.05	1866.54		5	50.463	3.3	1634.86		5	38.322	3.96	2583.37		5	45.997	2.94	1597.93
6	50.318	3.71	2211.93		6	47.181	4.2	2225.47		6	37.474	3.3	2201.53		6	34.099	3.13	2294.79
7	48.489	3.16	1629.24		7	34.686	2.43	1751.43		7	71.936	4.11	1714.02		7	44.155	3.16	1789.15
8	40.227	3.32	2063.29		8	45.64	3.35	1835.01		8	50.582	3.83	1892.97		8	38.938	3.12	2003.18
9	39.803	2.65	1664.45		9	29.675	2.17	1828.14		9	51.768	3.47	1675.75		9	35.221	2.67	1895.18
10	48.581	3.73	1919.47		10	38.78	2.98	1921.09		10	38.618	3.14	2032.73		10	38.747	3.13	2019.51

## Sheet: Na
Sodium (Na) concentration (mmol/L)
0, before adding antioxidant supplements; 1, before acute moderate exercise; 2, immediately after acute moderate exercise; 3, 24 hours after acute moderate exercise;
Placebo group						CoQ10 group						Vit. E group						CoQ10+Vit. E group
Horse	0	1	2	3		Horse	0	1	2	3		Horse	0	1	2	3		Horse	0	1	2	3
1	137.8	135.3	138.5	140.1		1	136.8	139.7	138.3	134.1		1	136.1	141.8	136.5	140.3		1	138.5	139.9	140.2	140.4
2	137.1	139.4	136.9	141.1		2	136.1	141.9	140.9	135.2		2	135.9	139.9	137.4	137.5		2	136.6	136.9	137.5	139.2
3	135.3	137.3	136	136.7		3	136.5	139.1	139.4	135.8		3	135.7	140.1	136.3	135.8		3	138.4	138	137.4	139.7
4	138	140.5	139	138.1		4	136.1	135.6	134.5	136.7		4	139.1	141	139.7	137.6		4	138.6	136.9	133.7	140
5	139.2	137.7	139.3	135.9		5	135.3	136.9	135.7	139.2		5	136.8	138.3	138.8	140.9		5	130.7	132.6	132.1	134.1
6	140.2	136.8	138.7	135.9		6	135.3	137.3	138.6	139.4		6	135.4	137.7	137.1	134.7		6	136.8	137.1	137.4	137.7
7	139.7	138.4	137.9	136.7		7	137.2	136.7	136.9	137.8		7	137.8	137.7	137.2	138.8		7	137	138	136.1	137.9
8	139	137	136.2	137.7		8	138.5	136.5	136.9	137		8	140.8	139		138.6		8	133.2	135.2	134.8	134.7
9	137.4	138.6	138.1	139.8		9	136.3	137.8	136.8	138.1		9	136.8	139.7	139.2	139.2		9	140.8	136.4	137.2	136.2
10	135.7	136.5	135.4	139.1		10	137.4	137.9	137.7	138.8		10	137	137.3	137.5	136.7		10	135.6	137.4	136.8	142

## Sheet: K
Potassium (K) concentration (mmol/L)
0, before adding antioxidant supplements; 1, before acute moderate exercise; 2, immediately after acute moderate exercise; 3, 24 hours after acute moderate exercise;
Placebo group						CoQ10 group						Vit. E group						CoQ10+Vit. E group
Horse	0	1	2	3		Horse	0	1	2	3		Horse	0	1	2	3		Horse	0	1	2	3
1	3.67	4.17	4.07	2.87		1	4.28	3.46	4.36	4.17		1	3.81	3.38	4.39	2.7		1	4.14	3.15	4.5	3.48
2	3.7	4.03	4.4	2.81		2	3.86	3.6	4.09	4.12		2	3.74	2.34	4.3	3.14		2	4.35	2.44	3.93	3.97
3	3.92	3.41	4.61	4.26		3	4.21	4.67	4.41	4.33		3	4.2	3.52	4.39	4.36		3	2.36	4.49	5.42	3.32
4	4.08	4.08	4.35	2.73		4	3.95	3.56	4.02	3.51		4	2.9	1.77	4.37	4.4		4	/	4.82	6.3	2.94
5	3.25	3.98	4.95	3.94		5	3.34	4.85	4.47	2.08		5	4.35	3.98	4.06	2.92		5	4.27	4.39	4.96	4.42
6	3.79	4.44	5.77	7.39		6	3.28	4.43	3.98	3.58		6	3.97	4.04	4.78	4.18		6	3.91	4.36	4.67	3.52
7	2.48	3.62	5.87	3.5		7	4.15	4.21	4.77	3.5		7	3.86	3.8	3.78	2.49		7	3.94	2.56	4.99	2.72
8	2.93	3.65	5.26	3.78		8	5.91	4.22	4.69	3.14		8	3.42	3.61	3.81	3.6		8	3.75	4.84	5.15	4.22
9	2.65	4.2	3.86	3.13		9	4.45	4.28	5.31	3.49		9	4.19	2.54	3.93	3.3		9	/	4.89	5.01	4.22
10	3.62	4.35	3.96	2.21		10	3.95	4.17	5.81	2.93		10	4	3.62	4.55	3.49		10	3.4	5.35	5.62	2.41

## Sheet: Cl
Chloride (Cl) concentration (mmol/L)
0, before adding antioxidant supplements; 1, before acute moderate exercise; 2, immediately after acute moderate exercise; 3, 24 hours after acute moderate exercise;
Placebo group						CoQ10 group						Vit. E group						CoQ10+Vit. E group
Horse	0	1	2	3		Horse	0	1	2	3		Horse	0	1	2	3		Horse	0	1	2	3
1	103.4	102.4	100.5	101.5		1	102.1	101.5	101.4	95.2		1	102.6	104.9	100.6	100.3		1	101.5	104.4	101.8	103.1
2	102.5	102.2	100	101.3		2	101.2	101.5	101.4	96.7		2	101.1	102.5	99.1	98		2	100.3	96.9	97.8	102.9
3	98.8	98.4	97.8	97.6		3	101.1	103.3	100.8	95.8		3	101.2	103	97.8	98		3	102.6	101.3	100.6	102.6
4	100.3	102.5	99.6	101.7		4	99.5	97.7	95.8	95.7		4	102	101.8	99.2	97.8		4	102.7	101	98.9	100.5
5	103.1	103.5	102.4	100.3		5	99.1	98.5	97.4	97.7		5	100.5	104.3	101.9	99.3		5	99.3	96	94.8	96.6
6	104.9	104.1	103.1	104.1		6	99.7	102.6	100.6	101.2		6	100.1	102.8	99.9	97.9		6	100.9	99.1	96.2	101.2
7	103.3	100.9	101	97.8		7	102.1	100.3	101.5	98.2		7	100.2	99.1	90.7	99.3		7	101.9	98.2	97	98.7
8	99.8	99.5	98.5	102		8	103.7	99.2	99.5	99.2		8	101.8	100.8	99.7	97.9		8	98.9	99.6	97.5	99.1
9	101.5	102.1	100.1	101.7		9	101.2	101.7	100.2	96.1		9	102.9	102	99.2	104.5		9	105	100.9	99.4	100.3
10	100.8	101.4	96.3	101.2		10	99.9	100.4	97.7	96.5		10	100.2	98.3	95.9	101.8		10	100.9	98.8	97.6	100.5

## Sheet: GLU
Glucose (GLU) concentration (mmol/L)
0, before adding antioxidant supplements; 1, before acute moderate exercise; 2, immediately after acute moderate exercise; 3, 24 hours after acute moderate exercise;
Placebo group						CoQ10 group						Vit. E group						CoQ10+Vit. E group
Horse	0	1	2	3		Horse	0	1	2	3		Horse	0	1	2	3		Horse	0	1	2	3
1	5.57	4.99	5.72	5.24		1	3.94	4.87	5.72	3.45		1	4.7	2.96	2.73	2.96		1	4.05	4.19	4.86	5.89
2	5.5	5.46	5.63	5		2	4.52	5.05	5.06	3.99		2	4.51	3.92	3.86	3.53		2	4.18		5.34	4.89
3	3.42	5.31	4.36	4.8		3	4.08	5	5.52	3.81		3	4.97	3.68	4.6	3.5		3	5.05	4.8	4.71	4.15
4	5.32	4.96	5.71	6.2		4	3.95	4.32	6.07	3.91		4	4.46	3.66	3.42	2.98		4	5.66	4.51	5.66	3.48
5	5.02	5.34	3.29	4.94		5	3.49	4.39	4.63	3.37		5	3.64	2.58	3.84	2.76		5	6.49	4.58	4.81	4.65
6	4.02	4.86	4.39	4.87		6	6.24	4.55	4.07	5.52		6	4.79	3.91	3.76	3.06		6	4.15	4.45	5.32	5.12
7	5.13	5.12	4.68	5.42		7	5.09	4.6	4.63	5.04		7	4.24	3.69	3.2	4.49		7	3.97	4.91	4.37	4.13
8	4.98	5.27	3.95	5.23		8	4.72	4.79	4.87	4.98		8	4.28	3.97	2.24	2.79		8	5.89	4.34	4.77	4.47
9	6.32	4.1	5.56	3.84		9	5.33	4.87	4.9	5.2		9	4.23	3.49	2.78	4.41		9	4.26	4.27	4.4	4.37
10	6.69	4.13	5.33	4		10	5.1	4.96	4.4	5.04		10	4.73	3.47	3.54	5.41		10	4.81	4.96	5.07	4.37

[truncated: 50 more sheets: T-Bil, CK, AST, LDH, ALT, GGT, ALP, UREA, CREA, UA, Ca, iP, Mg, Hb, CHOL, TRIG, HDL, LDL, Fe, TP …]
